# Supplementary material for: EIF4B Ser93 phosphorylation by ERK2 promotes epithelial-mesenchymal transition to drive colorectal cancer metastasis
Source: Cell Death Dis. 2026 Jan 5;17(1):178. doi: 10.1038/s41419-025-08375-5 (PMC12877161; doi:10.1038/s41419-025-08375-5)
Supplement: Supplementary file 1 — The information of colorectal cancer tissue samples applied in this study [file 41419_2025_8375_MOESM1_ESM.xlsx]

## Sheet: Sheet1
Supplementary Table 1：The information of colorectal cancer tissue samples applied in this study
Number	Sex (Male 1/Female 2)	Age	Tumor site (Colon 1/ Rectum 2)	T	N	M	TMNstage
1	2	64	1	T3	N1b	M0	ⅢB
2	1	81	2	T4a	N1a	M0	ⅢB
3	1	63	2	T4a	N2	M0	ⅢC
4	1	46	1	T3	Nx	M0	IIA
5	1	68	2	T3	N2	M0	ⅢB
6	1	63	2	T4b	N0	M0	ⅢB
7	2	54	1	T1	N1	M0	ⅢA
8	1	60	1	T4a	N0	M0	IIB
9	2	69	1	T4a	N0	M0	IIB
10	2	68	2	T1	N0	M0	I
11	1	83	1	T2	N0	M0	I
12	1	59	1	T0	Nx	M1a	IVa
13	1	73	1	T2	N2	M0	ⅢB
14	2	53	1	T3	N2b	M0	ⅢC
15	1	71	2	T3	N2b	M0	ⅢC
16	1	70	2	T4a	N1b	M1	IV
17	1	42	2	T4	N0	M0	IIB
18	1	70	2	T1	N0	M0	I
19	1	64	1	T4	N1	M0	ⅢC
20	2	68	1	T4	N0	M0	IIC
21	1	66	1	T4a	N2	M1	IV
22	2	62	Cecum	T4a	N2	M0	Ⅲ
23	1	68	2	T4	N0	M1	IV
24	2	70	2	T3	N0	M0	II
25	1	62	1	T4a	N0	M0	IIB
26	2	58	1	T4	N0	M0	IIC
27	2	65	2	T4	N0	M0	IIC
28	2	59	1	T2	N0	M0	I
29	1	76	1	T2	N0	M0	I
30	1	46	1	T3	N0	M1	IVa
